# Supplementary material for: An Improved Multiple Competitive Immuno-SERS Sensing Platform and Its Application in Rapid Field Chemical Toxin Screening
Source: Toxics. 2022 Oct 12;10(10):605. doi: 10.3390/toxics10100605 (PMC9606884; doi:10.3390/toxics10100605)
Supplement: Supplementary file 1 [file toxics-10-00605-s001.zip]

Archive with 1 entries (1 files):
- toxics-1907601-supplementary.pdf
